# Supplementary material for: Prevalence and Characteristics of Metabolic Hyperferritinemia in a Population-Based Central-European Cohort
Source: Biomedicines. 2024 Jan 17;12(1):207. doi: 10.3390/biomedicines12010207 (PMC10813305; doi:10.3390/biomedicines12010207)
Supplement: Supplementary file 1 [file biomedicines-12-00207-s001.zip]

Archive with 1 entries (1 files):
- biomedicines-2796322-supplementary.pdf
